# Supplementary material for: Selection of Reference Genes for qRT-PCR Analysis of Gene Expression in Stipa grandis during Environmental Stresses
Source: PLoS One. 2017 Jan 5;12(1):e0169465. doi: 10.1371/journal.pone.0169465 (PMC5215803; doi:10.1371/journal.pone.0169465)
Supplement: S1 Text — (TXT) [file pone.0169465.s003.txt]

1.EF1beta  
CTCGGTCTCTAGGGTTTTGGGATTTTAGCCGCCGCCGCCGCTCGCGACTTCGACAAGCCC
CAACCTCGCCGGATCCGATGGCCGTGTCGTTCTCCGACCTCCACACCGCCGAGGGGCTCA
AGGTCCTCGAGGAGTTCCTCGCCGGCAAGACCTACATCTCCGGAGATGCGATCAGCAAGG
ACGACATCAAGGTGTTCGCGGCAGTGCCGTCGAAGCCCGGTGCGAATTTCCCGAATGCTG
CCCGCTGGTACGACACCGTCGCCGCGGCCGTTGCTTCAAGGTTCCCCGGCAAGGCTGCTG
GAGTGAATCTGTCGGGAGCAGGTGCGTCATCGGCTTCTGCTGCGGCTGCACCTGCTGCTG
AGTCTGCGAAGGATGCTGAGGATGATGATGACTTGGATCTTTTCGGGGATGAGACCGAGG
AGGACAAGAAAGCAGCCGAGGAGCGTGCGGCTTCCAAGGCCTCTACCAAGAAGAAAGAAA
GTGGAAAATCCTCTGTGCTGATGGATGTCAAGCCATGGGATGATGAAACTGACATGAAAA
AGTTGGAGGAGGCTGTCCGCAGTGTTCAGATGGAGGGGCTCACTTGGGGTGCATCAAAGC
TTGTGGCCGTGGGTTATGGCATCAAGAAGCTGCAGATCATGCTGACGATCGTGGATGATC
TTGTGTCTGTTGACACTCTAATCGAGGAAGTTCTCTGCGAGGAGCCCATCAACGAATACG
TCCAGAGCTGCGACATCGTTGCCTTCAACAAAATCTAGACTCGGTCGATGAGCTTGCTGC
TAGTGGATTCTTGGAACTGGGGATTGGTTGTTCTGGAAGCATTTCTATCCCATCTAGTTA
CCCTTCTACAGAAATGCTTCTAGTTTTATTTTTGAGTGATGCCCTGGTCTTTAATATCAG
TTATCTTGAAATAGTTGAACTGCTGAGCGGTTTGTAATGGCGAAACATGTGTTATGTCAA
GTACATCGTTCTTTTCTATTACGCA

2.ACT  
TGCTCTTCCAACCATCTATGATTGGTATGGAAGCTCCTGGCATCCATGAAGCTACCTACA
ACTCCATCATGAAGTGCGATGTCGATATCAGGAAGGATTTGTACGGTAATGTTGTCCTCA
GTGGGGGGTCTACGATGTTCCCCGGTATCGCTGATCGTATGAACAAGGAGATCACTGCCC
TCGCCCCCAGCAGCATGAAGGTGAAGGTGGTTGCTCCGCCGGAGAGGAAGTACAGTGTCT
GGATTGGTGGTTCCATTCTGGCCTCTCTTAGTACCTTCCAGCAGATGTGGATCTCCAAGG
CAGAGTACGATGAATCTGGTCCATCCATCGTTCACATGAAGTGCTTCTGAGCTTGTGTCC
AATAATCTGTACGTGTATTTCAGTTGCTTGAGGTGCAAACTGCAGATGCTTGAATGCGTC
CCATGGTTTTTACAGCATCCTGGTTCTTTCTGAGTCACTGAAACTGTGTTGGCCATGGAA
CAATGCGAAAGGTGAAGTCGATTGGTGTAGTCGAAAAAATCTGTAGGTCGTCAAGTCGGT
TTTTGTGTCTCCAACAATGGCATTGCATCAGGGCATTCCTAATGCGTGCAGTGGAGCATC
GCGCTTTCAAAAGTTAGCAGCAAGGTTGTTGCCCATGTAGTTTGAGACACTTGAGTTTGT
TCAGCAATTCAGCTCACGCATGTGCTGAAAACCTGAATAGAGTTTGCATTTGTAGCCAGT
ACCCCGGCGAGGGTGTTGATACTTATACCTCTAGTAGCCGTTTTTCTCCAGAAGGTATTT
GGTTTGTTCTTGTGTGTAGAGGGGAAGATTATTCTATTCATCCTTAATCATTAGTACTGT
TAAGTATTGATGCCAAGTTTATGGTGTATCTTAGTTATTATGTTTTGGGTTTATTCTAAG
TTTCTTACATATTTATGTTGCATTGAACAAAGGCTGCGTAGAGCAGTTTTTTGGATGGGA
CATGCGATTGGACCTGTATTTTTTTAAAAATAATATCCTCTGATTGACTGACAATTCAAC
GTGCACATTACACAA

3.GAPDH 
AAAAAGAAGGCGCTTAAACCCTCTCCACCTCTCCATATCCGTCCGTTTCCAAGCACTTCT
TCTCCCACAACAGCAAAAGCTTCTATCCCCACCTCCACTCGCTTCGCCATGGGCAAGGTT
AAGATCGGAATCAACGGTTTCGGAAGGATCGGGAGGCTCGTCGCCAGGGTCGCCCTCCAG
AGCGAAGATGTCGAGCTCGTCGCCGTCAACGACCCCTTCATCACCACCGAGTACATGACC
TACATGTTCAAGTACGACACCGTGCACGGCCACTGGAAGCACAGTGACATCAAGCTCAAG
GACACCAAGACTCTCCTCTTTGGCGAGAAGCCAGTCACTGTCTTCGGCGTCAGGAACCCT
GAGGAGATCCCCTGGGCTGAGGCTGGTGCCGATTATGTTGTCGAGTCCACCGGTGTCTTC
ACTGACAGGGACAAGGCCGCTGCTCACTTGAAGGGTGGTGCCAAGAAGGTGGTCATCTCT
GCCCCAAGCAAAGATGCCCCTATGTTTGTGGTTGGCGTCAATGAGGACAAGTACACCTCA
GATGTTAACATTGTCTCGAATGCTAGCTGCACCACGAACTGTCTTGCTCCCCTAGCTAAG
GTCATTAATGACAACTTTGGTATTATTGAGGGTCTGATGACCACTGTTCATGCCATCACT
GCCACCCAAAAGACTGTTGATGGACCCTCGAGCAAGGACTGGAGAGGTGGCAGGGCTGCA
AGCTTTAACATCATTCCGAGCAGCACTGGTGCTGCCAAGGCTGTTGGTAAGGTTCTTCCT
GAGTTGAACGGCAAGCTTACCGGTATGTCCTTCCGTGTTCCCACTGTGGATGTGTCAGTT
GTTGATCTCACTGTTAGAACTGAGAAGGCTGCATCATATGATGACATCAAGAAGGCTATC
AAGGCGGCATCTGAGGGAAGTCTTAAGGGTATCATGGGCTATGTTGAGGAAGATTTGGTC
TCCACCGACTTTGTTGGTGACAGCAGGTCGAGCATCTTTGATGCCAAGGCTGGAATCGCT
CTTAACGACCACTTCGTCAAGCTTGTCTCGTGGTACGATAACGAGTGGGGTTACAGCAAC
CGTGTTGTCGACCTGATCCGCCACATGGCCAAGACTAAGTAGTTGCGTTTCGCTTCACAT
GGTTTTACCGATCACGTGGCCGAGTTGGAGACGAGCCTGCTTGTGTATGCCAAGAATAAA
TGTGGATGGTGTCGCCAGACGCCTGGTTCATGCTAGTTGGACATGAGTTGCCTTCTGTTT
TCCTATCTAGTACCTGTAACGGAGTTGCTAATTAAGTGCTCTTTCTGCTTGTGAAGAATA
TCAAACGTTCGGCGCAGTCGTAGTTTCTCTATTATCTGGTTGGTTCCATATATGCGCAT

4.UBC15 
CATTCCCGTCCCACCACACTAATACATACCACCGGTGCACTCCCCACGTATTCCCTACCT
TTCCCCCCCATCCTTGGGCTGCCGCGAGGACCATGACGAGCTCCTCCTCCTCCTCCTCCC
CTTCCCGGAAGGCGCTGAGTAAGATCGCGTGCAATCGGCTGCAGAAGGAGCTCGCCGAGT
GGCAGGTCAGCCCTCCCGCTGGGTTCAAGTACAAGGTCTCCGATAACCTCCAAAGGTGGG
TAATCGAGGTGGCCGGAGCGGCGGGCACGCTTTACTCCGGCGAGACGTACCAGCTGCAGG
TTGACTTCCCCGAGCATTACCCCATGGAGGCACCTCAGGTCATTTTCCTCAATCCGGCGC
CGATGCATCCTCACATTTACAGCAACGGGCACATCTGTTTAGATATACTGTATGATTCGT
GGTCGCCTGCAATGACTGTAAGTTCAGTCTGTATCAGCATCCTCTCCATGTTGTCTAGCT
CGCCAGCAAAGCAACGTCCAGCAGACAACGACCGCTATGTTAGGAACTGCCGCAATGGAC
GGTCACCGAAGGAGACCAGATGGTGGTTCCATGATGACAAAGTATAAAGGGCATTGGTTT
GGCTCTTCTGGCCACCCCGTACTTGCCAGTCAGCCCTCCTTACTGTGAAATCTCTTCCAA
GGGGAGATGAGATAATTTAGGCTTAATTGTTAAGCACCCCTCTATCATACCACGGAGCTT
AACATGCTGTGGTGGTTTGTACATGAGTTGCACACATCTGTCGAAACGTGAATATATCAT
CGCTATCAATGAGATATATAGAATAAGCAAGAGTGTAAGGTGTCAGATTCGCTGATACAA
GCACGAAAGAAATGCAGATTTAGCAATGATTTGCTAAATTTGTCTTGCTATGGGTCTGCT
TATGAATTTGCTGAAATCATAGTGGTCTAGTTTGTCACAGTCTGTCTGTCTCCTGATTGA
TCTGGTACTGGGTATACTTCTATTTGTTCCTATCTGTCTC

5.SamDC 
TTGAGCCGCACGCTACCTGTTGCCTAAGAATTCCTACCTGCATCCCCGTCCTCTCGCCGC
CGCCCCCTTGTTGAGAAAGAGATACATAAAAGTTTCGGCTCGAGATCTGTGTGGAGAGAG
GGGGTTGGGTTCAAAGGGGGAGTTCGTGAGATCGGAATCGTATCAAGCGGGCGCGCTCGG
GATTTGGGGGGTTCCATACATAGCTTCGTGGAATTTTAAGTTGATGTACTAATGGAGTCA
AAGGGTGGCAAAAAGTCTAGCAGTAGTAGTTCCCTGATGTATGAAGCTCCCCTCGGCTAC
AGCATTGAGGACGTTCGACCAGCTGGAGGCGCCAAGAAGTTTTCTGCTGCATACTCAAAC
TGCGCGAAGAAGCCATCCTGATATCGCTTTCGGCTTCCCGTTCCCGTAGTTTAGGATTTC
TCTGCAATTTTATTCTGACGCTTTTCTTCCACCAATCTCTCTGGCTAGCTGCTTCCTGAT
AATCGACCAGTTCCCTAGTCTTGCTCCCTGCATTCCTCTCTGCTCCTTCTCTAGCACTGT
TTTCTAACTCATCTGCTCCAATGGCTGTCCTTTCTGTTGTTGACCCTCCCCCGGTCTCAG
CGATCGGGTTTGAGGGCTACGAGAAGCGCCTTGAGATCACCTTCTCCGAGGCTTCTGTCT
TTGCTGACCCTCATGGTCGTGGCTTGCGCGCCCTCTCCAGGGCCCAGATTGATTCTGTTC
TGGATCTTGCACGGTGCACCATTGTGTCTGAGCTCTCCAACAAGGACTTCGACTCTTATG
TGCTTTCTGAGTCGAGCCTGTTTATCTACTCTCAGAAGATTGTGATCAAGACCTGTGGGA
CCACTATGCTCCTGCTCACCATTCCAAGGATTCTTGAGCTTGCTGAAGAGCTGTCTATGC
CGCTTGCTGCTGTGAAGTACTCTCGTGGGATGTTCATCTTCCCTGGCGCACAGCCTGCTC
CCCACAGGAGCTTCTCTGAGGAGGTTGCTGTCCTTAACAGCTACTTTGGCGGCCTCAAAT
CCGGTGGCAATGCTTATGTGATTGGAGATCCAGCAAAGCCTGGCCAGAAATGGCACATCT
ATTATGCCACTGAGCGCCCGGAGCAACCTATGGTTAACCTAGAGATGTGCATGACTGGGC
TTGACAAGAAGAAAGCTTCAGTCTTCTTCAAGACTTCTGCTGACGGCCACACTTCATGCG
CTAAGGAGATGACAAAGCTCTCGGGTATCTCTGACATTATCCCGGAGATGGAGGTCTGCG
ACTTTGACTTTGAGCCATGCGGCTACTCCATGAACGCTATCCATGGATCTGCTTTCTCTA
CCATCCATGTGACCCCTGAGGACGGCTTCAGCTATGCCAGCTACGAAGTCATGGGTTTTG
ACGCTTCTGCTCTCGCTTATGGTGACCTCGTCAAGAGGGTCCTCAGGTGCTTTGGCCCTT
CAGAGTTCTCTGTTGCTGTTACCATCTTTGGTGGACAGGGCCATGCTGCAACCTGGGGTA
AGAAGCTTGACGCCGAGGCTTATGACTGCAACAACATGGTAGAGCAGGAGCTCCCGTGCG
GTGGCCTCCTCATCTACCAGAGCTTTGCTGCGAACGACGACATTCCTGTGTCTGCCGGGT
CGCCCAGATCTGTCTTCCATTGCTTCGAGCGCGAGAATGTGGAGAACCCTGCTCTTGTGA
AGGACGGCAAGCTGGCTAATCTTCTCTCATGGGGAGAGGATGCTCTGGAGGAGAAGGACG
GGTTGCTGTACGAGTAAGATGACGGGCTTCTGGTGAAAGATTTGCTGTCGCGGTTTCGTG
TCTGGAATTTGTTCTGATTTGTCGTGGTTGTTGTTTTGGTTATTCTGTGAAGCAGCCAGC
CAGGCTATTGTTACTCTGAATAAACTATAAAGCTCTAGGTGGTCAGCTGCGTCTACCACA
GTGAGCATATGTATGGAGAAAAGTCGTCAAAACTTATGAATAAGCAAAATAATTTAAAGG
CAAATTTCTTTGTCTATATTACCGATTTCTGCTGTGACCTCTTACTGCTTTTGGACAAAG
AGATGGAAGGTTATTCGTGCA

6.SKIP11  
AGCCGCCCCGTCAAAATCCACCACCCCTCCTGCTGCTCTGTTCGTTCGTTGGCGTGGGCT
TTTCCCCGTTCCGTATAACTGCGCCCCCCCCCACATCGCATCTCCTCCCCTCCTCCGCCC
GCATCGCCCATAACTACGCCTCCGCATCGCTGTTTTTTTCCACCTCCTCCTCCTCCTCCC
TCTCTCTTCCCCCTCAGTCGCATCCCACCTGCCTCCTGGGGTCTGCTGCGGCCGCCAATC
CCGTCCCATCCCGTCGCATCCAACCTCCCTGCTCGCCTCGCCCGATTCCTCCCTCCGTTC
CGCCGCCTCCCTGATCTCCTCGGCGTGCCAAGGTTCCTTCCCGGGGCCCTGGCCGTGGCC
TCGCCGACCGCCGGCGTGGAGCTCCGGGTGCTGCAGTGCCCTCGCCGGCGTCCGGCGTCT
CCGTCGGCGGGTCGCGCTCGCCGTCGCTGCCGCCGAGTGGGGCCGTGTCGGCGGGGGCGA
ACCGCAGGACGAAGCGCCCTTGTCGCCGAGCGGACGGGCGCGGCTTGAGGTGCGATTGAT
GACCGAGCAGCCGCCGTATTGTTGAATCCAGCCTTCTTGTTTATTGTTGCAGGAATACGG
TTATTTTTCCTCTCCTATCATTCATTATTTTTTGTTGTAATGGGCGAGTCGGGAAGATAA
CGATTAATCAGTTGGATGAGCAGTCGGTAGTTAGTGCTGGTTAACGCAGGTTTGAGTGGA
GCACGATTTGGGGGAGGAGTAACAACATCGGTGGCAAGGAAACTGTCCAGATTTGCCGTC
CTTACTTTCAAATTCAGGATGCGTACAGAGGGTTCGGTGTCTTGTGTATAGGTTCCCTCT
CTATTGAGATATTGTTGTACATTCTGACGGAATGTTGGAGGGTCAATCTTGCCTGATCTC
GAGGTCGCTGCCTAGCTCTTGCGAGCAGGAATCCACATTAGCTTATATGACTTACCACCT
CCTCGAGATCACAAGGACGAAGCGCCCACCTGGGGTCTTGGCTATTGATCACGACGAGAT
TGCTGCAGTGGCAGTGCTGACAAAGCGGCCTAAGTCTGAGGATAACCACAAGGATGAGCC
CTTGGACTGTCAAGGAAGTAATGATCGGGGCTACTCTGATTCAAGCACCCTGATAAGCTC
TATTGGCAAGGATAACTCAATCAATTGCCTCGCCCGTTGCTCTAGGTCTGATTATGGCTC
CATTGCATCACTCAGCCGGAACTTCCGTTCCCTTGTCCGTGGTGGTGAACTGTACAAAGA
ACGGCGGCGGTTGGGGATTGCAGAACACTGGGTATATTTCTCCTGCAATGTGCAGGAGTG
GGAGGCGTATGACCCCTACCGTTCACGGTGGATGACCCTCCCAAGGATGCCACCTAATGA
GTGTTTCATGTGCTCTGACAAGGAGTCACTAGCTGTGGGCACTGAACTTCTGGTGTTTGG
CAAGGAGATTCTTGCACATATTGTTCTGAGCTATAGTATTCTGACAAACTCATGGTCACG
AGGTGTTGAAATGAATGCCCCTAGATGTTTGTTTGGATCAGCTAGTTTTGGAGAGAAGGC
AATTATAGCTGGTGGCATGGATGCTCAAGGGCATGTGCTTCGCTCTGCTGAGCTGTATAA
CTCCGAAACTAAGAGATGGATAACACTTCCAAGCATGAACAAGGCTAGGCGAATGTGTTC
TGGAGTCTTCATGGATGACAAGTTCTATGTTATTGGTGGAATGGCCAGTAACACAGAGGT
ACTGACCTGCGGGGAAGAGTATGATTTAGATAAGGGTACCTGGAGGGTGATAGAGAACAT
GTCAGAGGGACTCAATGGTGCAAGTGGTGCTCCTCCCCTTGTTGCTGTAGTCGATAATGA
GTTATATGCGGCTCAATATGCAGGAAAACTAGTAAGAAAGTATAATAAAAACGATAACAC
ATGGACAACACTGGGGGAGTTACCAGAGCGGCCAGAAGCTGTTAATGGTTGGGGTATTGC
ATTCCGAGGATGTGGAGAGCGGCTCTTGGTGATCGGTGGACCAAGAGTGCTGGGTGGTGG
GATGATTGAGCTCCATTCGTGGATCCCAAGGGAGGGACCCTTGCAATGGAACATGATCGG
AAGCAAACCTTCTGGCAACTTTGTTTATAACTGTGCTGTCATGGGGTGCTGATTTGTGTG
CCACCCACCTATCAAACATACTGTCGACAAGAAAGATTTGTGATATTGGTTTCTCAAATG
GCATAAAGCACTGATTCTGCCTGATGGGTAATCTCTGCCTTTTTTTTCCTTTGGACATTT
CAGATTTTACTCGATGTTCAATAGAGTAGTCACTTCTATGTATTCGTTAACAGTTACCCT
TTGGTTTCTGTTTTCCTCGCATTTGATTTGCAGTTGGGGATTTGTACCTTTGGTCCATAT
ACTCTGTTGAAATGAGAGTTTCCTGAGATGGATGCATCTAGGTGACGAACTGTAATTGAT
TTAGCCTTGCATCTGTACAATTGTATTGATTCTGAATGGTGTCAGCTTCATAGTTCTCCT
GTGCAAATGCCTCCTGACAAATAGAACACGAGTTATAATGTTCCTAAGTACACCTTTCAC
GTGGC

7.SKIP5 
TGCCCGTGCTCTTGCCGACCTCGTGAACGGCGGCACCGCATGCCGCAGGAGATGGGCTTC
GGAGAGGTTGGGAAGCCGCGGCGCGCGGCGGCGCCGTGGGAGGAGGCGCTGAGCTCGCCC
GCGAACAGCCTGGACGACGGCTGCCTCATGCATATCTTCAGCTTCCTCAGCCCGATCCCA
GACAGGTATAACACCGCCCTCGTTTGCCACAGATGGCGCTTCCTTGCATGTCATCCCCGG
CTATGGTTGCGTGTTGAGAGGCCAATCAGAGATGTAATAGAGCCTGGAGTTTATCCAAAT
CTTGAGACTGCTGTTTCTGCTGCTAGGCCTGGTGACACTATTCTAATTGCTGCCGGTGGT
GCCCATGTTGCACGTAATATCCAAATAAAGAAGCCTCTTTGTATTATTGGCGGGGGTGAG
CTTCCTGATGACACTGTATTAACATGTTCCCGTGGCGCTGAAAATGCATTGGAGTTCCTT
TCCACCTGCAAGATTGCGAACCTCACTATTAGGGCGGAGCTTGGATGCTGCTTGCTTCAT
CGAAGCGGCAGATTAACTATCGAGGAGTGTTTGCTGCAGTGTGAGCAAAACCCTCTGGAT
TATCTGTCCTTTCCGATAATTAGCACGGCCATTGAGTATGACTCATTCTCATCGCTCAAG
GAGCAAGGACATGGTGTAACAGTTGTTCGCACCCGGATTGAAGGGGGTGCGAAGGCCGTC
AGGACCAACGGAACATTGGCGCTGCAGCACGTGCGGGCCATCTATGCCCGCAGCTCTGTT
TTCTTCTGGTTTGAAGTAGGAGAAAGGTAGAAATGCCTGTGAACTAATAAACTCTTGTAT
TCTGTATCACCCTAGTGTTTGGCAGACTCTTCTATCATGGCTCTCTCCTGTGTCCTGTCT
GTTGTAAACTTGTTATCTATGATAAAATAGTACTTGACATTTGACTCAAGGGGC

8.SKIP1  
GAAGCAGCCCGAGTGTAACTGATCGATCGATGCTCACTGTTGCATCATGCTGTCCTATGC
TGACAGAATTGGACATCAGCTACTGCTATGAGGTTTCATACAAGTCAATAGAGGCGATTG
GTCAGAACTGTCCTAACCTCATAGTCCTCAAGAGGAGCATATTCAACTGGCTTGATCCAT
CAGAGCATGTTGTAGTTCCAGCTGACTATCTAAGAGAATGCCCCCAAGATGGCGATAGGG
AAGCCATTGCAATTTCGAAGTCCATGCAAAAGCTGAAGCATCTTGTGCTTAGGTTCGCAA
AGCTATCTGCTGTTGGCCTCAACTCGATCGCAGGAGGATGCAAGGAATTGGAGGTTCTGG
ACCTGTTTGGCTGTGCAAATTTGACAAGCAGGGAAATAGAACAAGCTGCTGCTAATCTGA
AGAACCTGGAGACACTAGTGAAGCCCAATTTATACATACCAAGGTCCTCCTTTCACATGG
AGAGGTACGGACACTGGCAGTTATACGACGAGAGGTTCCAGACAAATGTATTTCAGATAT
AAAAAGTAGCCTGCAAGGGTCGCCTCAGGTGTCCCCTTTAACCTATGGCTTATATGCCTG
TTGGTATGCATGACAGGTAGGCGTGTTTGGGGAATAATCACATACTCTTTTACGCATCTT
TTTCAAAATATACATGAAAGCTGGTTGTGCTTCTGTTGTTTGTAAAGTTA

9.CAP  
CTAAACCGCAGCAGCTGGAAGCGGCGCCATCGCATGCGAGAACACGCACAGAGCCGCGCG
CGCACACGCACACGCAACCCCCGGGTCGATTCATTCCCCGATGGAGAAGGCGCTCCTTGA
GCGGCTCGAGGCGGCGGTGACGCGCCTCGAGGCTGCCGCCTCGCTCTCCGCGGCGCCGCG
CGACCTCGTGGGCGTCCCGGCAGCGTCGGATCCGGCGATCGTGGCCTACGACGATTTCGT
CGCCGAAGCCGTCGGCCGCCTCACCGCCGCGGCTGAGAAGATCGGCGGCAAGGTGCTCGA
CGCCACCAAGGTCCTCGCCGAGGCCTTCGCCGTCGCCAAGGACCTCCTCGTCCAGGCCAA
GCAGCTCCAGAAACCTGCATCAATGGCTGATGCGCAGGACTTCTTTAAGCCTCTAAATGA
TGTTATTGCAAAAGCAATTGCTTTGACTGAAGGAAGGAGGCCCG

10.SNF2 
AACTTTAAGGGACTACCAGCTGGTGGGCCTTCAATGGATGCTTTCTTTATTCAACAACAA
TCTGAATGGTATTCTGGCTGATGAAATGGGTTTGGGGAAAACAATTCAGACCATAGCTTT
GATCGCTTACCTGTTGGAAAAGAAGGAGGTCGCGGGACCACACTTAATAGTAGCTCCGAA
AGCAGTACTACCAAATTGGTCTAATGAATTCAAAACATGGGCCCCCAGTATTGGTACAAT
TCTGTATGATGGTCGTCCAGATGAGAGGAAATCTCTAAGGGAGACAAATTTTGGAGGACA
ATTTAATGTTTTGCTCACACACTATGACTTGATACTGAAAGATAAGAAGTTCCTGAAGAA
GGTTCACTGGCATTATTTGATAGTTGATGAAGGACATCGTTTGAAAAACCATGAATGTGC
TCTTGCCCGCACGCTAGTTTCCGGATATCAGATCCGTCGCAGACTACTTTTGACTGGCAC
TCCAATCCAAAATAGCCTACAAGAGCTGTGGTCCTTGCTTAACTTCATTCTGCCTAATAT
TTTTAATTCATCCGGGAATTTTGAGGAATGGTTTAATGCACCATTTACATGTGATGTTAG
CCTCAATGACGAGGAACAGCTATTAATCATACATCGTTTGCATCAAGTTTTGCGTCCATT
TTTGCTCAGGAGGAAGAAAGATGAAGTGGAAAAGTATCTCCCTTCGAAAACACAAGTAAT
ACTGAAGTGCGACTTTTCCGCTTGGCAAAAAGCATACTACGAGCAAGTCACAAGCAAGGG
AAGGGTTGCCCTAGGATCTGGGCTCAAATCAAAGGCTCTGCAAAACCTATCAATGCAGCT
TAGAAAGTGTTGCAATCATCCTTACTTATTTGTAGAACATTATAACATGTATCAGCGGGA
GGAAATTGTTAGAGCATCAGGGAAGTTTGAATTGCTTGATCGCCTACTTCCAAAACTGCA
TAGAGCTGGTCACAGGGTTCTGCTTTTCTCTCAGATGACAAGACTGCTTAACGTCTTAGA
AGTATATTTGCAAATGTACAATTTCCATTACATGAGGCTTGATGGATCTACAAAGACTGA
AGAACGAGGGAAATTATTGGCAGATTTTAATAAGAAGGACTCAGAATATTTCATTTTTCT
TCTCAGCACACGGGCTGGAGGCCTTGGATTGAACTTGCAGACTGCAGACACTGTTATTAT
TTTTGATAGTGATTGGAATCCTCAGATGGACCAGCAAGCTGAAGACCGTGCTCATCGTAT
AGGACAGAAAAATGAAGTGCGCGTATTTGTTCTTGTTAGTGTTGGATCAATTGAAGAAGA
GATATTGGACCGTGCAAAACAGAAGATGGGCATTGATGCAAAAGTTATCCAGGCTGGTTT
GTTCAACACAACCTCCACAGCACAGGACAGGCGAGCGTTGCTACAGGAGATCTTGAAGAG
AGGGACGAGTACACTGGGAACTGACATCCCTAGTGAGCGCGAGATAAACCGTTTGGCTGC
TCGAACTGAGGACGAGTTCTGGTTGTTTGAGAAGATGGATGAAGAGAGGCGGCAACGGGA
AAACTACAAATCCAGGCTCATGCAGGGAATCGAGGTTCCAGAGTGGGTGTTTGCTAAGAG
TGAAACCTTAGCTGAGAAGCTCCTTGCGGAAGAAGCCCTAAATCCTCTTATTAGCACAAA
GAGACGTAGGAAGGAGGTTGTCTATTCAGACTCTTATGGTGACCAGTGGATGAAATCCGA
GGATGGAATCGAAGACATTCCAAAGACGAATCCAAGAGCAAAGCGGAGTGCTTATTCATC
CGACATACAAGAAGTGGATTTACACGATAGGAGGAAAAGGCTCAAATCTCTGGAAGACAG
CGCCGATGGTGCAAGCAACCCAACCTGGACACCAGAGAAAGGAAGAGCTGGAGTTTCTTC
CTACAGCAAGGACGAAAACGAAGATGACGGTGAAGACGAAGTCACGACCAGCGGTTTGCA
GCAGGGCAGCAGCTTCACATGGAAGACCCTCAGAAGGAAAAGGTCAAGCCACTTCACCAA
TTCGTCGTCGGATCCGAAAGGGCGCCCGGCATTCTAGTGCCATCTAACAGGAACGCTGTA
TAGGTGCATATTTGTTTGAAACCATTCCTTTGAGTACTCCTGGAGAGAAACTAACACGGT
TTCGATTT

11.HERC2  
CAAAATTTTGTCTACGCTTATTCCCCTTTCTTTTCTTTTCCTCTCCCCTGCTTTCGGTTC
GGGTTCGGGTTCGTGTTCGTGCGTCCAAATACACGCCGATTTTTTTTCGAAAAGGGGAGA
GAGAGAGGCAAGGAATCCCCGGATTAGGAAAGATTCTCCCCTCCCGCGCCTCAAATCCCC
CTTCTGACCGACCGATTCCGCCCCAGTTGCTGCTCTTGTCGATCCAATTCGGCTCTATCC
AGCTCCGCTTGCTGCTTCCGAGGTCTGTATTGGGGGTGTTTTGAGCTGTTACCTGCCCAA
TTTGATCTCCGTTCGATTCGATTCGATCCCGGGTTGCTGCTGGTTGGAGCTTCGAGTGGG
GTTGGAATTGAAATCATATCTCGTGGATTCCTCCACTGCTCGATCTGATTTGGTTTGCCC
GCTCCAGTGGCCTGCAGCGAAATGCTCGGTGCTGGGCGGATAGCTTAGTCTCGTTGCTGA
TTTCCCACCATTTCGATCCGCTCGTCCGGATCTCTGGATGATTCCGACCGATTTTGGACC
AAAACGCCCAAAGTTTCATCCCAAGGATCGTGCTTCCGCGGAGGGATTCGCGGTTCGTGC
GGCGGTGGATCCATGGCTGGGGAGAAGGCGCCGCGAGCTTTCTCGATGGAGGAGTTGCCG
GGCCACCTCATCGGGGAGGTCTTGACCTCCGGCAGGCTCGCCGCTGGTGACCTCGCGAGG
CTCGAGGCTACTTGCCGCTCGCTCCGACCGCTCGCCGAGCACGCCGCCTCGCGGCTGTGC
GCGGCGCGCACGGCGTTTGCGACTATGGGGCCGGCAGCCCGCGGGGAGCTCCTCGCAAGG
TGTGGCGGTAGCTGGAAGAAGGTGCTCAGGTTCCTGCAGTCCGTGGAGCAGTCCTCCGAC
ACCGTCGAGACCTCGTCTGGCAACATGCAAGTAGCGACAGGGAGATATCACACGCTTTTG
GTCCATGACTCTTCTGTCTATTCTTGTGGGTCCAGCTTGTGTGGTGTGCTAGGTCATGGT
CCAGATACTACACAGTGTGTGGCATTCAGTCGGGTTTCCTTCCCGTCACTTTCTCGTGTT
GTCAACATCTCTGCCTTTCACAACCATGCTGCTTTTGTTACGGAGTCTGGGGAGGTGTTC
ACTTGTGGAGATAATTCATCATTATGTTGTGGTCACGGTGATGTGGGGCGAACTATATTT
CGACCAACCCAAATAGAAGCCCTTAAAGGGATCTTTTGCAAGCAGGTTGCTACTGGTCTA
AGTTTTACTGTCATTCTTTCAAGGAATGGGCGAGTGTATACGTGTGGAAGTAACACGCAT
GGCCAGCTTGGTCATGGTGACACTATAGACAGGGCTGCTCCAAAGATTGTCGAATTATTT
GAAGGCTCCAGTCCAGTGGTGCAGGTTGCAGCCGGTGCAAGCTATACATTTGCCGTAACA
GATGATGGGACAGTTCATTCTTTTGGGTCCTGTACTAACTTCTGCCTTGGACATGGGGAT
CAACACAATGAACTTCTTCCACGTGCAATCCAATCATTTAAGAGGAGGAACATTCATGTA
GTTCGTGTATCTGCTGGAGATGAGCATGCTGTAGCTCTTGATGCGCTGGGATATGTCTAT
ACATGGGGTAGAGGCTACTGTGGAGCATTAGGCCATGGTGATGAAAATGATAAAACTAGC
CCAGAATTGATCGGCAGTCTGAAGGGTCAAGTTGCTGTACAGGTCTGCGCAAGAAAGAGA
AAGACCTTTGTTGTCACTGATGAAGGCTCAGTTTTTGCATTTGGATGGATGGGCTTCGGG
AGTTTAGGGTTTCCTGACCGAGGATCGTCTGACAAAGTGATGAGGCCTCGTGTTCTCGAC
AGCCTGCGTGGTCACTATGTCTCCCAAATAAGCACTGGATTATACCACACTGTTGCAGTG
ACAAATAAAGGCATTGTATTTGGTTTTGGGGACAACGAGCGAGCGCAACTTGGGCAGGAA
TACATACGAGGGTGCTTGAAACCTACCGAAATAATGTTCCACAAGAGTAGTATGGAAGAT
ATAGCCATTGCAGCGCCTAGCGGGTAAATTCAAGGCCAAGATTACGATGTTAGTCCCAAT
AATCTGCATACGTTGTTTTCATCTCATCAAGTGTTTTATACTTAGATTTTCAGTGGTCTG
TGAGTATATGTGCAAACGAGAGAAGTGCAAAAATGGAGGACAGTGTTGTAGCTAAAGGAG
CATATAGTATAGATAGTAATTTGGTAATGTATTAAATACTTAAACTCACCATGATGTTAT
GTATAAAATTATTAGTGTGACTAGGGGTTTCCATCCCCCCCTCCCCCCTTTTCATTTTGT
TCTCTTAACTGTTGAATGCTTAGAGCTTCCTGCAACTCCTG

12.UBC17 
CTCGTGGCCGCTGCGGAGAAAAGGTAGCCCTCCGCCCCCGACCCCCTCACCTTTCCCTTC
ACCATTCTCCGTCGTAGGAATCCATCCTTCCATTTCGTCAGATCGGCGCGAGAGCTTATC
ATGGCTTCAAAACGTATCCTCAAGGAACTAAAGGACTTGCAGAAGGATCCTCCAACATCA
TGCAGTGCAGGTCCTGCTGGTGAGGATATGTTCCATTGGCAGGCAACCATTATGGGTCCC
CCTGATAGTCCGTATGCTGGAGGTGTTTTCTTAGTGAATATTCATTTCCCCCCAGACTAT
CCGTTCAAGCCTCCAAAGGTATCTTTCAAGACAAAAGTCTTCCATCCGAACATCAATAGC
AATGGAAGCATATGCCTCGATATTCTCAAGGAGCAATGGAGTCCTGCTTTGACAATCTCT
AAGGTTTTGCTTTCAATCTGCTCACTACTTACCGACCCCAACCCGGATGACCCTCTTGTC
CCTGAGATCGCCCACATGTACAAGACGGATCGGTCCAAGTACGAGGCGACAGCCCGCAGC
TGGACTCAGAAGTATGCCATGGGATGAGACCAAGTCCCACGCTCGTATCCACTGCTTACA
TGCAGAAGATCGTGTTATTGTCCCAAGAAACAAACTTCTGGGCTATTATTTTCTTTGATT
TCTTGTCTGATCCTGTGTGTCCCCGATCCATCTAGGATCGCGTCGTAGTCAAACATCAAC
CTATCATTGCCGACGTCGATAATGAGATTGACATATGCTTCCCGTGATGACTATGCTAGT
GTTGATGCTATTATATTTGTTAAATGGTGTCCATAACTGCACGTGTTTGCTGTTCCGTGC
TTGCACTGATGCACGCCCCAGCG

13.UBC2  
CTTTTCCTTTTCTCACCCGCCTCCTCCCCACCCGCCCCGCCTCTCTCTCTCCGAAGCCCC
CCCCCTCTCTCTCTCTCTCCCTCTCGCCATAGCCCAGTGGGAGAGGAGGGGTGCGCAGGC
GAGCGCGCGTACTGGGAGCGAGGGATCAGGACCGGGGCTAGGGTTCGCGCAGCGGCGGCG
GGGGTTGCGGAGATGTCGACGCCGGCGAGGAAGCGGCTGATGCGGGACTTCAAGCGGCTG
CAGCAGGACCCGCCCGCGGGGATCAGCGGCGCGCCGCACGACAACAACATCACGGTCTGG
AACGCCGTCATATTCGGGCCGGATGACACGCCGTGGGATGGAGGCACGTTCAAGCTGACC
CTGCAATTTACAGAAGATTATCCCAACAAGCCACCAACTGTCCGGTTTGTCTCAAGGATG
TTTCACCCAAACATTTATGCAGATGGAAGCATCTGCTTGGATATCTTACAGAACCAGTGG
AGTCCTATATATGATGTTGCCGCTATATTGACCTCTATCCAGTCCCTGCTCTGTGATCCA
AACCCAAATTCTCCTGCAAACTCTGAAGCAGCCAGAATGTACAGCGAGAACAAGCGTGAG
TACAACCGCAAAGTTCGCGAGATAGTGGAGCAGAGCTGGACAGCCGACTAATGTTGCCAG
GTTCTGCAATAAGCAACACCAAAAACATCTGCGTTTCTGGCTTTGCCGGTCTGTACTATC
CACTAAAACATTAAGATTCTCAATGTCTGTTGTGTTCCTGTGCTTGATCCCTTGCTTCTT
CTGCCGGTTTTCCTAATGTGGTGTGACATATTTGACGAATCAAGGTATTGACGCTTATGT
AAAGATTTTCTATATGCCAAGAAGTGATTGCTAGGTTGCACAGATCTCATATCATCCTTG
AATCCTTGGTGCTTTCCCGCTCTACTAACGCTCGGTCACGAGATGACCACG

14.UCH  
TCCCCGTCGCCTTGTGCAGTTGTGCCTTTCTCCTCCTCGAAGTAAACCCCGTTTCCACCG
CTCCGCTGCGCCTCCGATTCGCAGCCATGCCAACCGTAAGTGTGAAATGGCAGAAGGAGG
TCTTTCCAGGCATAGAGATTGACACCAGCCAGCCACCTGTTGTTTTCAAGACCCAGTTGT
ACACACTGACTGGTGTACCACCTGAACGGCAAAAAATTATGGTGAAGGGTGGAATATTGA
AGGATGACTCGGATTGGTCTACTTTGGGAGTGAAAGATGGTCAAAAGTTGATGATGATAG
GTACAGCTGATGAGATTGTGAAAGCTCCAGAGAAAGGTCCAGTGTTTGTTGAGGATCTAC
CAGAAGAAGAGCAAGCGGTCGCACTGGGGCACAGTGCTGGTCTCTATAACCTGGGCAATA
CATGTTACATGAATTCCACTTTGCAATGTCTGCATTCTGTTCCAGAGCTTAAGTCAGCAT
TACTGAGTTATTCAGATAATGTGAGGGGTAATGGGGTTGATCAAGCCTCCCATAGTTTGA
CGGTTGCAACTCGTAATACTTTTGGAGAGCTTGATCAAAGTGTTCGACCTGTTGCACCTC
TACACTTCTTACAGATGCTGCGGAAAAAATACCCCCAATTTGCCCAACAGCAAAATAATG
TTTACATGCAACAGGATGCAGAAGAATGCTGGACGCAGCTGGTGTATACACTTTCTCAAA
CTCTCACATCAGAAGCAAGTGAGGCTACTGCTGGTCAGATGAAGGAACTTTTTGGGATTG
ATCTCGTGAGCAGGGTACACTGTGCAGAAAGTGGTGAGGAGAGTTCAGAGACAGAGTCAG
TTTATTCTCTGAAGTGCCATATATCTCATGATGTAAACCATCTTCATGAAGGACTTAAGC
ATGGTTTGAAGACAGAACTTGAGAAGGTTTCACCATCACTGGGTCGGACTGCTATTTATA
CAAGAGAGTCAAGAATAAATGAGTTGCCTAGGTACTTGACTGTGCAGTTTGTTCGTTTCT
TTTGGAAAAGGGAGTCAAACCAAAAGGCCAAGATTTTACGTAAAGTTGATTATCCTCTGG
AACTTGATGTCTATGACTTCTGCTCGGATGAACTGAAACAACAACTCCAAGCTCCGCGAC
AGGTGCTGAGAGATGCGGAAAATGCCAAGTTTGGTTTAAAATTACAGGGGAAAACAAGCA
GCTCAAAAGATAATGAGGGCTCATCAACCAGTGCTGGGGAATCATCCAACATGGACATTG
ATAAAGCCGATTCTTCTGTACCAAAGAAACAATTAACTGGCATCTATGATTTAATTGCTG
TCTTGACGCACAAGGGAAGAAGTGCAGATTCTGGCCACTATGTTGGCTGGGTTAAGCAAG
ATGACGGAAAATGGATTGAGTTTGATGATGACAACCCAAGCATACGCAAGGAGGAAGATA
TTTTGAAACTATCTGGTGGAGGCGACTGGCACATGGCTTACATCTGCCTGTACAAAGCTC
GTGTCATCTGAATACGAGAGTTGAGAAGTTTATGGACTGAATTTGTTCTACATTTATCAG
GGTCAAGCATACCTTTCTTGTTTTTGTGCCACCTGAGCGAATATATTAATGATTTTCCCA
GTTTGGTTCAACTAAGAAGTGTCGTTCAGTGTTCATTTGGAGGTGTACTTTTTCAAAAGT
TAACTAGAATATTTATCAGCAGTCA

15.CUL4  
CCCAAATCCCACCTCAAAAAACAAAAAAGTAAAGAAAAGAAAAAGAAAAGGTGGGCGAAA
CCCTCCTCCCCCAACCCGATCTCTCTCGCCCGTTCGCTAGTCCCAGCTCCCCCTTTCCAC
CTCCTCCCCGGCGTCCCGGCCCCAAAACCCTCGCGTCGGCCGCCGCGCGGGCCCCATCCC
TCCCCTGCTCCCCGCCACCGCCGGCGCCGCGCGATGCCCTTCGGCATCTGATTCATGTCT
CAGCCCCACGCCACCGCCCCCAAGCGGCCCTTCTCCTCCTCCACCACCTCCTCTCCCTCC
CCCACCTCCCCCGCGCCGCCGCACATGAAGAAGGCCAAGCTCCCCGCCTCCTCCTCTGCT
GCCGGGACCACCGAGAAGAACGGACGCCACCTCGACCCCACGGCGGCCGCCGCCTCCGCC
GTCCGTGGCGGTGGCCGCACCAACGGCGAGGAGGACGCGGATATGCTGCTCGCCGACCAG
GAAGAGCTCCGCGCTCCCAGCGCATCGGCCCCCGGGGGAGTCACCGCCAACCTCTTTCGC
AAGAAGGCCACGCTCCCACAGCCCTCCTCTGCCGGTGCCGCCCGCAAGCCCCTCCGCATC
AAAATAGGTCAGCCAAAATTGCCAAAGAACTTCGAGGAGGATACTTGGGCAATTTTGAAG
GATGCCATTACAGCTATATTTCTCAAGCAGAAGCTTTCCTGCGACGTTGAGAAACTTTAT
CAGGCTGCTGGTGATCTTTGTCTACACAAGTTAGGGGCAAATCTATATGAACGTGTCAAG
AAAGAATGTGAAATACATATATCAGCAAAAATATCAGCATTAGTGGGTCAAAGTCCAGAT
TTGGTTGTATTTTTGTCCTTGGTCCAAAGAACATGGCAAGATTTTTGCGATCAGATGTTG
ATTATTCGTGGTATTGCTTTACTTCTTGATGTAAAATATGTCAAGAATGTTGCAAATCTT
TGTTCAGTGTGGGATATGGGGCTGCAGCTGTTCCGCAAGCATATATCACTGTCTCCGGAG
ATTGAACACAAAACCGTTACTGGTCTTTTAAGATTGATTGAGAGCGAGAGGCTTGGTGAA
GCAATAGACAGGACATTACTTAGTCATCTTCTGAAGATGTTTACTGATCTTGGAATGTAT
TCCGAGACTTTCGAAAAGCCTTTTCTTGAATGCACCTCTCAGTTTTATGCTACCGAAGGT
GTCAAATATTTGCAACAGTCTGATATTCCAGATTATCTGAAGCATGTTGAGTCAAGGTTG
CAAGAAGAACATGAAAGGTGTATTCTGTATTTGGAAGCTAACACGAGGAAACCACTTATA
GCAACTACAGAAAAACAATTGCTACAGCGACACACATCCGCAATTATTGAGAAGGGATTC
ACAGTGCTTATGGAAGCAAATCGTGTAAAAGACCTCTTGAGGATGTACACCCTTTTCCAG
AGGGTTGATGCCATTGAGATGCTAAAGCAAGCACTTAGTTTATATATCCGGGGCACAGGC
CAGGGCATTATCATGGATGAAGAAAAAGACAAAGATTTAGTTCCCTTTCTTCTGGAGTTT
AAGGCATCTCTTGATAAAATATTGGAAGAAAGTTTTGCCAAAAATGAGGCTTTCTCCAAT
ACCATAAAGGAGTCATTCGAACATCTTATCAATCTACGCCAGAATCGACCTGCTGAATTG
ATTGCAAAGTTTCTTGATGAGAAACTTCGAGCTGGAAATAAAGGCACCTCAGAAGAAGAA
CTGGAAGGAATACTTGATAAAGTGCTGGTTCTGTTCCGATTTATACAAGGAAAAGATGTA
TTTGAGGCATTCTACAAGAAGGATCTGGCTAAGAGGTTGCTGCTGGGGAAGAGCGCATCC
ATTGATGCTGAAAAATCGATGATTACAAAGCTCAAAACTGAGTGTGGAAGTCAATTTACC
AACAAACTGGAGGGAATGTTCAAGGACATTGAATTATCCAAAGAAATAAATGATTCTTTC
AAGCAATCATCTCAGGCAAGGACAAAACTTCCAACTGGCATTGAAATGAGTGTCCATGTG
CTTACAACAGGCTACTGGCCGACATATCCACCAATGGATGTCAAACTCCCGCATGAACTT
AATGTCTATCAGGATATTTTTAAAGAGTTCTATTTGAGTAAGTACAGTGGAAGGCGTCTG
ATGTGGCAAAATTCTTTGGGTCACTGTGTCTTAAAAGCAGAGTTCCCTAAAGGTAGAAAG
GAACTTGCAGTGTCATTGTTTCAGAGTGTAGTTTTGATGTTGTTCAACGACGCACAAAAG
CTAAGCTTTCTCGACATAAAAGATTCAACTGGTATTGAGGATAAAGAATTGAGAAGAACG
CTGCAGTCACTTGCATGCGGTAAAGTTCGGGTTCTCCAAAAGACACCAAAAGGGCGAGAT
GTAGATGATAAGGACGAATTTGTATTTAATGAAGAATTTAGTGCCCCCCTCTATCGCATA
AAGGTGAATGCAATTCAGATGAAAGAGACAGTAGAAGAAAACACGAGCACCACTGAGAGA
GTATTCCAAGATCGTCAGTATCAGGTTGACGCAGCCATAGTTCGGATAATGAAGACGAGG
AAAACCCTGAGCCACACCCTTCTAATAACTGAGCTTTTTCAGCAGCTCAAGTTCCCCATT
AAGCCAGCGGATATGAAGAAAAGGATAGAGAGCTTAATCGATAGAGAGTACCTGGAGAGA
GACAGGAGTAACCCCCAGATATACAATTACCTGGCTTGACAGTGTTGGTATGCCGTGAAA
GAGGTCATCTTCATTTTATTGTCAGAAAGACATTGTAAAGTAATCGAGTATCGCTGTTCC
TTGTTCTTCCTTCTCTATCTGGGAGTTGTAGCAGTTTGCAACATTTCTGTATACGAAGAA
TGAGTCTTGGATATAAAAGCTGCGTCACCATGCATGCATCTCTTGTAACATCCCCTGATG
AAGAACAAATCATCCCTAATAGTCACCAGGTGACCAGGTCGTGC
